# Supplementary material for: Swarm coordination of fish-like magnetic soft robots: directed aggregation and shape-adaptive attachment toward efficient drug delivery
Source: Natl Sci Rev. 2025 Oct 21;12(12):nwaf429. doi: 10.1093/nsr/nwaf429 (PMC12628758; doi:10.1093/nsr/nwaf429)
Supplement: nwaf429_Supplemental_Files [file nwaf429_supplemental_files.zip]

Archive with 13 entries (13 files):
- 2 Supplementary information.pdf
- Movie S1. Release of the swarm of miniature swimming robots.mp4
- Movie S10. Locomotion of the robot swarm in a turbid liquid  under ultrasound imaging.mp4
- Movie S11. The robot swarm aggregates at the lesion and adjusts to the lesion for better coveragemp4.mp4
- Movie S12. Swimming robot swarm performs tasks in the bladder assisted by continuum robots .mp4
- Movie S2. Close-Up and simulation of the individual swimming robot's motion.mp4
- Movie S3. Constrained 6-DOF motion of the individual miniature swimming robot.mp4
- Movie S4. Application of the individual miniature swimming robot with constrained 6-DOF motion.mp4
- Movie S5. Controllable 3D aggregation and dispersal of swarm.mp4
- Movie S6. Avoiding obstacles through dispersal and aggregation.mp4
- Movie S7. The ex vivo experiment on the aggregation of the robot swarm to lesions.mp4
- Movie S8. Morphology regulation, locomotion and manipulation of the robot swarm.mp4
- Movie S9. Formation and locomotion of robot swrams on the space plane.mp4
